# Supplementary material for: Understanding barriers and facilitators to education and rehabilitation interventions for South Asian people with long-term conditions: a systematic review and meta-ethnography
Source: BMJ Open. 2026 Jan 13;16(1):e106694. doi: 10.1136/bmjopen-2025-106694 (PMC12815045; doi:10.1136/bmjopen-2025-106694)
Supplement: online supplemental file 1 [file bmjopen-16-1-s001.xlsx]

## Sheet: Sheet1
No.	Criteria Headings	Reporting Criteria	Included
Phase 1—Selecting meta-ethnography and getting started
Introduction
1	Rationale and context for the meta‐ethnography	Describe the gap in research or knowledge to be filled by the meta‐ethnography, and the wider context of the meta‐ethnography	Y
2	Aim(s) of the meta‐ethnography	Describe the meta‐ethnography aim(s)	Y
3	Focus of the meta‐ethnography	Describe the meta‐ethnography review question(s) (or objectives)	Y
4	Rationale for using meta‐ethnography	Explain why meta‐ethnography was considered the most appropriate qualitative synthesis methodology	Y
Phase 2—Deciding what is relevant
Methods
5	Search strategy	Describe the rationale for the literature search strategy	Y
6	Search processes	Describe how the literature searching was carried out and by whom	Y
7	Selecting primary studies	Describe the process of study screening and selection, and who was involved	Y
Findings
8	Outcome of study selection	Describe the results of study searches and screening	Y
Phase 3—Reading included studies
Methods
9	Reading and data extraction approach	Describe the reading and data extraction method and processes	Y
Findings
10	Presenting characteristics of included studies	Describe characteristics of the included studies	Y
Phase 4—Determining how studies are related
Methods
11	Process for determining how studies are related	Describe the methods and processes for determining how the included studies are related: -Which aspects of studies were compared AND -How the studies were compared	Y
Findings
12	Outcome of relating studies	Describe how studies relate to each other	Y
Phase 5—Translating studies into one another
Methods
13	Process of translating studies	Describe the methods of translation: -Describe steps taken to preserve the context and meaning of the relationships between concepts within and across studies -Describe how the reciprocal and refutational translations were conducted -Describe how potential alternative interpretations or explanations were considered in the translations	Y
Findings
14	Outcome of translation	Describe the interpretive findings of the translation.	Y
Phase 6—Synthesizing translations
Methods
15	Synthesis process	Describe the methods used to develop overarching concepts (“synthesised translations”) Describe how potential alternative interpretations or explanations were considered in the synthesis	Y
Findings
16	Outcome of synthesis process	Describe the new theory, conceptual framework, model, configuration, or interpretation of data developed from the synthesis	Y
Phase 7—Expressing the synthesis
Discussion
17	Summary of findings	Summarize the main interpretive findings of the translation and synthesis and compare them to existing literature	Y
18	Strengths, limitations, and reflexivity	Reflect on and describe the strengths and limitations of the synthesis: -Methodological aspects—for example, describe how the synthesis findings were influenced by the nature of the included studies and how the meta-ethnography was conducted. -Reflexivity—for example, the impact of the research team on the synthesis findings	Y
19	Recommendations and conclusions	Describe the implications of the synthesis	Y
